# Supplementary material for: Salidroside Selectively Binds to SEC23A and Ameliorates Psychological Stress-Induced Hyperpigmentation
Source: Pharmaceuticals (Basel). 2026 Mar 16;19(3):487. doi: 10.3390/ph19030487 (PMC13029700; doi:10.3390/ph19030487)
Supplement: Supplementary file 1 [file pharmaceuticals-19-00487-s001.zip]

Archive with 6 entries (6 files):
- Supplement Figure S5.tif
- Table S1. Nucleotide sequences of PCR primers.pdf
- Supplement Figure S1.tif
- Supplement Figure S2.tif
- Supplement Figure S3.tif
- Supplement Figure S4.tif
